# Supplementary material for: Radiation makes cells select the form of death dependent on external or internal exposure: apoptosis or pyroptosis
Source: Sci Rep. 2023 Jul 25;13:12002. doi: 10.1038/s41598-023-38789-0 (PMC10368746; doi:10.1038/s41598-023-38789-0)
Supplement: Supplementary file 1 — Supplementary Information. [file 41598_2023_38789_MOESM1_ESM.xlsx]

## Sheet: Sheet1
Figure S4A	No of Apotosis+/crypt
		MEAN						SE
	e5.No.Apotosis+/crypt	56Mn(2x)	56Mn(4x)	γ2Gy	Cntrl	56Mn(1x)	Mn Stable	56Mnx2	56Mnx4	γ2Gy	Cntrl	56Mn.e1	Mn Stable.e1
	6h	0.846154	2.68421	0.555556	0.0425532			0.222058	0.315789	0.154083	0.0425532
	3d	0.404255	0.318182	0.285714	0.0277778			0.151036	0.096299	0.112806	0.0277778
	14d	0.868421	0.0526316	0.0740741	0.0810811			0.193166	0.0526316	0.0513611	0.0454933
	2m	0.536232	4.4186	0.589744	0.0952381			0.0788334	0.531231	0.0693337	0.0656383
	6m	0.8	3.81148	0.454545	0.344595			0.162192	0.418112	0.127025	0.0495548
	8m			0.241935	0.321429	0.843137	0.195489			0.0548325	0.0810128	0.0686171	0.0391564
Figure S4B	No of Mitosis+/crypt
		MEAN						SE
	e5.No.Mitosis+/crypt	56Mn(2x)	56Mn(4x)	γ2Gy	Cntrl	56Mn(1x)	Mn Stable	56Mnx2	56Mnx4	γ2Gy	Cntrl	56Mn.e1	Mn Stable.e1
	6h	0.846154	1.03922	0.882353	1.04167			0.107345	0.125122	0.168958	0.126176
	3d	1.14634	2	1.79167	0.906977			0.142114	0.15162	0.232964	0.10425
	14d	1.6	1.22222	1.32143	0.972973			0.145889	0.357511	0.135098	0.147484
	2m	2.09259	1.16883	0.842105	1			0.185552	0.114563	0.153324	0.115822
	6m	2.72881	2.72727	0.764706	0.666667			0.170656	0.220014	0.119855	0.180775
	8m			0.666667	0.62069	2.42857	0.944444			0.155417	0.143957	0.208475	0.189119
Figure S4C	No of AIM2+/crypt
		MEAN						SE
	e5.No.AIM2+/crypt	56Mn(2x)	56Mn(4x)	γ2Gy	Cntrl	56Mn(1x)	Mn Stable	56Mnx2	56Mnx4	γ2Gy	Cntrl	56Mn.e1	Mn Stable.e1
	6h	4.6875	3.5	0.884615	0.835616			0.382156	0.387298	0.186687	0.113766
	3d	4.5122	5.52941	2.80357	1.08			0.668199	0.597433	0.224215	0.151877
	14d	4.40816	8.30769	1.03896	0.777778			0.327221	0.547542	0.148404	0.152443
	2m	2.84615	3.8913	1.06667	0.935484			0.541202	0.156125	0.203042	0.173115
	6m	1	1.42857	1.33898	0.490196			0.19245	0.213491	0.144265	0.109804
	8m			1.75	0.835616	2.69811	1.36232			0.200693	0.113766	0.151396	0.158546
Figure 4B	Ratio (crypt/villous)
		MEAN								SE
	crypt/villous	0h	6h	3d	14d	2m	6m		8m	0h	6h	3d	14d	2m	6m		8m
	56Mn(2x)	0.386386	0.402889	0.280054	0.303168	0.306005	0.379503			0.0155785	0.0187771	0.00857893	0.00778384	0.0115792	0.0121389
	56Mn(4x)	0.386386	0.339815	0.274907	0.303275	0.279618	0.384193			0.0155785	0.0167065	0.00701713	0.0102788	0.0083885	0.00597759
	γ2Gy	0.386386	0.386095	0.412551	0.34231	0.363636	0.361548		0.34829	0.0155785	0.0146968	0.00836044	0.0114456	0.00588858	0.00790745		0.00593534
	Cntrl	0.386386	0.386386	0.374294	0.386325	0.385956	0.38796		0.381135	0.0155785	0.0155785	0.00474917	0.00633687	0.00924677	0.0089202		0.00287752
	56Mn(1x)								0.388729								0.00633531
	Mn Stable								0.38125								0.00547322

## Sheet: Sheet2
Table S1. Tissue accumulated absorbed doses [11] and ratio of crypt vs. villous length per crypts of the small intestine in rats exposed to 56Mn and γ2 Gy
	Mn56 3d	Mn 3d	Co60 3d	Co 3d	Mn56 14d	Mn 14d	Co60 14d	Co 14d	Mn56 2m	Mn 2m	Co60 2m	Co 2m	Mn56 8m	Mn 8m	Co60 8m	Co 8m
	0.307601	0.306265	0.339192	0.325815	0.289425	0.377261	0.381818	0.365079	0.358974	0.382496	0.331557	0.353982	0.345588	0.368537	0.344388	0.365123
	0.338945	0.30494	0.358108	0.378082	0.214575	0.335878	0.32439	0.35503	0.231687	0.344371	0.343188	0.385445	0.385263	0.402886
	0.33965	0.275693	0.409774	0.393795	0.245875	0.422287	0.344388	0.395735	0.438972	0.360382	0.362981	0.375654	0.36036	0.394602	0.36087	0.373461
	0.202142	0.324459	0.365138	0.406393	0.212375	0.350835	0.366162	0.356415		0.34297	0.427754	0.383721	0.380309	0.38015	0.362881	0.350345
	0.25711	0.321928	0.370787	0.374723	0.21913	0.334066	0.425993	0.419598	0.281905	0.356338	0.346831	0.387548		0.395647	0.329577	0.406375
	0.345502	0.312893	0.359694	0.395973	0.22408	0.3186	0.423158	0.385749	0.304569	0.367047	0.357143	0.370478	0.376068	0.388158	0.345154	0.379854
		0.261654	0.400402		0.236207	0.316372	0.360465	0.418219	0.365385	0.354943	0.385915	0.390093	0.438066	0.370474	0.340796	0.380414
		0.434483	0.409978		0.268128	0.300469	0.374322		0.218818	0.380201	0.366856	0.397872	0.388158	0.406475	0.33244	0.385965
			0.305687		0.214052	0.30621	0.321918		0.275109	0.406755	0.335645	0.397476	0.431818	0.338762	0.338177	0.379189
			0.367816		0.243386	0.325234	0.289048		0.372222	0.393548	0.392958		0.393316		0.315303	0.391008
			0.31236		0.256461	0.391566	0.405983		0.233546		0.340397	0.377778	0.434783	0.375887	0.370773
			0.377171		0.26078	0.337748	0.319626		0.301969		0.392744		0.37	0.355634	0.336155
			0.34965		0.289048	0.35867	0.333333		0.322335		0.360759		0.362963	0.39978	0.396648
			0.409639		0.291339	0.40146	0.36887				0.394737		0.416244		0.348564	0.387435
			0.346457		0.297619	0.339286	0.33195						0.4	0.400254	0.40483	0.373397
			0.297778		0.246377	0.422604	0.429975						0.390135	0.360256
			0.464615		0.276	0.323108	0.379877						0.42928		0.310236	0.364419
			0.405714		0.224033	0.351297	0.352423								0.321928	0.377778
					0.220503	0.369732	0.404651						0.384306		0.347902	0.377567
					0.248811	0.357564	0.32376						0.38755		0.36259	0.38558
					0.204878	0.347664							0.426667			0.381919
					0.244406	0.289532							0.34596
					0.266537	0.366876							0.427673			0.389121
					0.236559	0.364754							0.395793			0.411765
						0.311508							0.378585			0.39267
						0.378182							0.426934			0.36121
						0.365631							0.350305			0.374138
						0.301613							0.362832			0.383987
						0.253289							0.306738			0.393388
						0.267081
						0.243333
						0.349769
						0.312925
						0.340764
	Mn56x2 6h	Mn56x2 3d	Mn56x2 14d	Mn56x2 2m	Mn56x4 6h	Mn56x4 3d	Mn56x4 14d	Mn56x4 2m	Co60 6h	Co60 3d	Co60 14d	Co60 2m	Co 6h	Co 3d	Co 14d	Co 2m	Mn56x2 6m	Mn56x4 6m	Co60 6m	Co 6m
	0.421304	0.370019	0.370667	0.486726	0.204752	0.30212	0.326165	0.373673	0.311309	0.282167	0.386724	0.345114	0.365276	0.375458	0.392857	0.360078	0.311864	0.390476	0.363636	0.378571
	0.384259	0.426316	0.269333	0.421525	0.308094	0.241379	0.293454	0.34264	0.401869	0.436409	0.298153	0.408124	0.437198	0.371245	0.376554	0.417085	0.356394	0.37037	0.388998	0.378378
	0.320879	0.42069	0.249267	0.504785	0.259109	0.347352	0.25522	0.254355	0.337979	0.420323	0.240845	0.398582	0.359438	0.359649	0.413442	0.404922	0.350759	0.368421	0.338208	0.378467
	0.465561	0.362799	0.234708	0.380615	0.413105	0.338569	0.31236	0.331476	0.438914	0.444175	0.448852	0.376751	0.408421	0.341284	0.363458	0.380734	0.340764	0.367397	0.405157	0.4
	0.393414	0.321361	0.232639	0.374532	0.426667	0.234257	0.285354	0.339196	0.365385	0.555556	0.339703	0.350704	0.361596	0.393617	0.380855	0.386179	0.384615	0.369509	0.390476	0.40146
	0.378947	0.338521	0.30898	0.397778	0.442478	0.236162	0.310105	0.240343	0.381898	0.413929	0.516129	0.368421		0.381279	0.364501	0.378378	0.322581	0.379397	0.374696	0.414286
	0.455859	0.268581	0.426323	0.360619	0.42132	0.259104	0.310811	0.244681	0.362705	0.444444	0.367619	0.409904		0.341593	0.382263	0.394309	0.416495	0.399642	0.366279	0.414286
		0.246801	0.31339	0.360248	0.406091	0.271255	0.337232	0.283478	0.368737	0.380645	0.444649	0.317997		0.341959	0.400491	0.384071	0.469163	0.357143	0.343558	0.338235
		0.265823	0.32623	0.365729	0.362434	0.232119	0.341195	0.290722	0.445	0.435152	0.301047	0.389049		0.395349	0.386957	0.387097	0.336188	0.376106	0.346154
		0.268254	0.356678	0.392019	0.334928	0.303922	0.389251	0.382629	0.447154	0.407801	0.456098	0.37062		0.412776	0.361111	0.358166	0.367865	0.391304	0.336336
		0.245528	0.380952	0.284274	0.484756	0.268085	0.339655	0.288967		0.425791	0.311203	0.309038		0.380198	0.427083	0.362023	0.366255	0.416667	0.323529
		0.271845	0.369735	0.342412	0.287107	0.361739	0.362126	0.292683		0.418605	0.293139	0.3104		0.384615		0.410623	0.428571	0.423888
		0.229402	0.294469	0.315335	0.283721	0.298025	0.323374	0.291859		0.386831	0.261959	0.346734		0.378378		0.366234	0.394286
		0.222586	0.344288	0.249097	0.302378	0.343985	0.394636	0.326007		0.445585	0.259101	0.313609		0.395238		0.406211	0.216216
		0.224026	0.35461	0.292562	0.365119	0.277714	0.327715	0.231504		0.351351	0.276639	0.356716		0.392473		0.303879	0.382514
		0.247312	0.308118	0.286004	0.25802	0.331613	0.32963	0.223124		0.389432	0.314667	0.33737		0.368159		0.259542	0.370098
		0.230284	0.313002	0.240076	0.296834	0.325714	0.3386	0.285124		0.413721	0.255618	0.359259		0.334038		0.398693	0.355042
		0.287805	0.349177	0.237379	0.252607	0.216292	0.277397	0.219239		0.467197	0.272138	0.376		0.37037		0.396789	0.410959
		0.215655	0.36518	0.265133	0.351454	0.223561	0.341924	0.224256		0.469811	0.336887	0.380805		0.38502		0.341797	0.407583
		0.227656	0.290503	0.263345	0.335329	0.23427	0.322034	0.294872		0.42915	0.266247	0.35935		0.383178		0.347748	0.478469
		0.205556	0.281536	0.221261		0.239625	0.348438	0.227882		0.386194	0.228814	0.381883				0.368217	0.433604
		0.223285	0.278689	0.304045		0.234192	0.317411	0.210526		0.377083	0.361702	0.393148				0.425373	0.42723
		0.267483	0.310345	0.290323		0.246394	0.335593	0.339779		0.452174	0.373134	0.411765				0.36891	0.312661
		0.281195	0.372038	0.26859		0.235366	0.219563	0.352342		0.404135	0.309278	0.358				0.328922	0.46789
		0.274143	0.352151	0.311081		0.286585	0.21413	0.232422		0.377897	0.253142	0.375536				0.343182
		0.263773	0.291375	0.269625		0.293622	0.222222	0.296223		0.388385	0.246063	0.349662				0.317669
		0.209936	0.310734	0.3241		0.285517	0.210345	0.206564		0.45388	0.25974					0.383073
		0.25641	0.317919	0.243243		0.239695	0.22482	0.354267		0.446809	0.327032					0.487936
		0.219355	0.281553	0.29364		0.223704	0.1842	0.34676		0.354788	0.428246					0.387324
		0.239016	0.240283	0.248731		0.289189		0.296364		0.376723	0.385463					0.467327
		0.302609	0.247368	0.348571		0.305177		0.242991		0.371695	0.353319					0.511792
		0.225379	0.250438	0.225941		0.252511		0.326715		0.393798	0.427938					0.397701
		0.296	0.238361	0.209174		0.28869		0.378571			0.356564					0.504554
		0.303435	0.271812	0.205231		0.279346		0.237288			0.317881
		0.251064	0.273245	0.322884				0.270476			0.31216
		0.352342	0.23689	0.23845				0.322807			0.458078
		0.258258	0.24902	0.302583				0.338358			0.449132
		0.310345	0.264151	0.220986				0.283871			0.361244
		0.258224	0.247619	0.265546				0.312069			0.382413
		0.394	0.246753					0.388013			0.431472
		0.368627	0.267581					0.349624			0.364469
		0.328836	0.261538					0.366221
		0.270833	0.255605					0.37299
		0.28125	0.424408					0.37686
		0.355895	0.336163					0.356031
		0.193991	0.225997					0.22103
			0.291598					0.227926
			0.279835					0.217021
			0.26178					0.221053
			0.305838					0.243615
			0.232353					0.218684
			0.29207					0.174797
			0.391408					0.154309
			0.24356					0.236599
			0.257485					0.186508
			0.346341					0.183709
			0.311558					0.201077
			0.397959					0.184701
			0.334171
			0.236181
			0.264344
			0.55814

## Sheet: Sheet3
Table S2. Crypt and villous length per crypts of the small intestine in rats exposed to 56Mn and γ2 Gy
		1	2	3	4	5	6	7	8	9	10	11	12	13	14	15	16	17	18	19	20	21	22	23	24	25	26	27	28	29	30	31	32	33	34	35
Mn56x2 6h	E80-96	265
		629
	1	0.421304
Mn56x2 6h	E80-97	249
		648
	2	0.384259
Mn56x2 6h	E80-98	146
		455
	3	0.320879
Mn56x2 3d	E80-99	195
	1	527
		0.370019
Mn56x2 3d	E80-100	243	244
	1	570	580
		0.426316	0.42069
Mn56x2 3d	E80-101	197	170	174	159	135	147	169	151	168	142	136	138	138	146	177	135	135	111	140	153	160	176	158	131	160	136	136	174	119	148	159	118	173	172	162
	1	543	529	514	592	547	553	630	615	618	619	611	616	558	634	615	626	593	540	627	572	569	642	599	624	624	620	569	575	528	500	524	470	491	666	522
		0.362799	0.321361	0.338521	0.268581	0.246801	0.265823	0.268254	0.245528	0.271845	0.229402	0.222586	0.224026	0.247312	0.230284	0.287805	0.215655	0.227656	0.205556	0.223285	0.267483	0.281195	0.274143	0.263773	0.209936	0.25641	0.219355	0.239016	0.302609	0.225379	0.296	0.303435	0.251064	0.352342	0.258258	0.310345
Mn56x2 3d	E80-101.19-1	157	197	188	195	143	171
	1	608	500	510	593	528	608
		0.258224	0.394	0.368627	0.328836	0.270833	0.28125
Mn56x2 14d	E80-102	139	101
		375	375
	1	0.370667	0.269333
Mn56x2 14d	E80-103	170	165	134	203	298	220	199	219	240
		682	703	576	657	699	702	610	614	630
	1	0.249267	0.234708	0.232639	0.30898	0.426323	0.31339	0.32623	0.356678	0.380952
Mn56x2 14d	E80-104.19-1	144	157	131	125	165	165	145	136	141	143	128	162	144	131	127	126	130	133	156	153	114
		464	422	372	429	531	519	515	566	570	571	537	596	527	553	510	477	525	539	583	585	446
	1	0.310345	0.372038	0.352151	0.291375	0.310734	0.317919	0.281553	0.240283	0.247368	0.250438	0.238361	0.271812	0.273245	0.23689	0.24902	0.264151	0.247619	0.246753	0.267581	0.261538	0.255605
Mn56x2 14d	E80-104.19-2	233	198	153	177	204	200	241	158
		549	589	677	607	729	764	788	680
	1	0.424408	0.336163	0.225997	0.291598	0.279835	0.26178	0.305838	0.232353
Mn56x2 14d	E80-105	237	197	220	200	167	195	191	172	156	154	170
		641	669	639	564	542	623	547	471	537	547	610
	1	0.369735	0.294469	0.344288	0.35461	0.308118	0.313002	0.349177	0.36518	0.290503	0.281536	0.278689
Mn56x2 14d	E80-105.19-1	151	164	104	129	213	186	156	133	141	129
		517	419	427	501	615	597	392	398	597	488
	1	0.29207	0.391408	0.24356	0.257485	0.346341	0.311558	0.397959	0.334171	0.236181	0.264344
Mn56x2 2m	E80-106	165	188	211	161	200	179	163	174	143	167
		339	446	418	423	534	450	452	483	391	426
	1	0.486726	0.421525	0.504785	0.380615	0.374532	0.397778	0.360619	0.360248	0.365729	0.392019
Mn56x2 2m	E80-107	139
		375
	1	0.370667
Mn56x2 2m	E80-108	141	176	146	138	177	141	127	221	219	222	179	218	207	242	233	237	234	207	217	245	244
		496	514	463	554	605	493	529	931	826	843	809	717	713	901	749	879	722	851	739	985	700
	1	0.284274	0.342412	0.315335	0.249097	0.292562	0.286004	0.240076	0.237379	0.265133	0.263345	0.221261	0.304045	0.290323	0.26859	0.311081	0.269625	0.3241	0.243243	0.29364	0.248731	0.348571
Mn56x4 6h	E80-109	94.8	118	128
		463	383	494
	1	0.204752	0.308094	0.259109
Mn56x4 6h	E80-110	94.8
		463
	1	0.204752
Mn56x4 6h	E80-111	145	160	150	166	160	137	140	159
		351	375	339	394	394	378	418	328
	1	0.413105	0.426667	0.442478	0.42132	0.406091	0.362434	0.334928	0.484756
Mn56x4 6h	E80-111.19-1	265	244	267	291	185	225	218	278	280
		923	860	883	797	717	758	863	791	835
	1	0.287107	0.283721	0.302378	0.365119	0.25802	0.296834	0.252607	0.351454	0.335329
Mn56x4 3d	E80-112	94.8
		463
	1	0.204752
Mn56x4 3d	E80-113	171
		566
	1	0.30212
Mn56x4 3d	E80-114.19-1	147	223	194	186	192	185	201	172	155	126	208	166	183	243	257	228	154	167	175	179	200	205	193	235	244	207
		609	642	573	794	813	714	741	741	510	470	575	557	532	875	775	700	712	747	747	747	854	832	820	820	831	725
	1	0.241379	0.347352	0.338569	0.234257	0.236162	0.259104	0.271255	0.232119	0.303922	0.268085	0.361739	0.298025	0.343985	0.277714	0.331613	0.325714	0.216292	0.223561	0.23427	0.239625	0.234192	0.246394	0.235366	0.286585	0.293622	0.285517
Mn56x4 14d	E80-115	182	130		0.241379	0.347352	0.338569	0.234257	0.236162	0.259104	0.271255	0.232119	0.303922	0.268085	0.361739	0.298025	0.343985	0.277714	0.331613	0.325714	0.216292	0.223561	0.23427	0.239625	0.234192	0.246394	0.235366
		558	443
	1	0.326165	0.293454
Mn56x4 14d	E80-116	110	139	113	178	138	173	217	239
		431	445	396	574	444	513	636	614
	1	0.25522	0.31236	0.285354	0.310105	0.310811	0.337232	0.341195	0.389251
Mn56x4 14d	E80-116.19-1	197	218	184	206	175	178	150	162	199	190	223	206	198
		580	602	569	522	534	540	443	584	582	590	640	649	590
	1	0.339655	0.362126	0.323374	0.394636	0.327715	0.32963	0.3386	0.277397	0.341924	0.322034	0.348438	0.317411	0.335593
Mn56x4 2m	E80-117	176	135	73	119	135	168	138	163	141	163
		471	394	287	359	398	699	564	575	485	426
	1	0.373673	0.34264	0.254355	0.331476	0.339196	0.240343	0.244681	0.283478	0.290722	0.382629
Mn56x4 2m	E80-118	165	168	190	178	97	110	138	98	98	115	85	112	123
		571	574	651	546	419	493	484	447	437	390	373	532	362
	1	0.288967	0.292683	0.291859	0.326007	0.231504	0.223124	0.285124	0.219239	0.224256	0.294872	0.227882	0.210526	0.339779
Mn56x4 2m	E80-119	173	119	149	107	220	198	163	130	181	212	126	142	184	202	176	181	246	186	219	232	228	183
		491	512	503	518	621	571	550	535	554	560	531	525	570	597	620	580	634	532	598	622	605	514
	1	0.352342	0.232422	0.296223	0.206564	0.354267	0.34676	0.296364	0.242991	0.326715	0.378571	0.237288	0.270476	0.322807	0.338358	0.283871	0.312069	0.388013	0.349624	0.366221	0.37299	0.37686	0.356031
Mn56x4	E80-120--	182
		558
	1	0.326165
Mn56x4	E80-121--	182
		558
	1	0.326165
Co60 6h	E80-122	182
		558
	1	0.326165
Co60 6h	E80-123	245
		787
	1	0.311309
Co60 6h	E80-124	245
		787
	1	0.311309
Co60 3d	E80-125	125
		443
	1	0.282167
Co60 3d	E80-126	125
		443
	1	0.282167
Co60 3d	E80-127	175	182	183	340	315	336	295	359	345	350	180	188	217	169	199	199	235	249	212	207	181	208	215	212	214	310	336
		401	433	412	612	761	756	775	825	846	822	430	486	487	481	511	481	503	530	494	536	480	460	532	561	551	683	752
	1	0.436409	0.420323	0.444175	0.555556	0.413929	0.444444	0.380645	0.435152	0.407801	0.425791	0.418605	0.386831	0.445585	0.351351	0.389432	0.413721	0.467197	0.469811	0.42915	0.386194	0.377083	0.452174	0.404135	0.377897	0.388385	0.45388	0.446809
Co60 14d	E80-128	268	226	171	215	160	224	193	241	115	187
		693	758	710	479	471	434	525	542	382	410
	1	0.386724	0.298153	0.240845	0.448852	0.339703	0.516129	0.367619	0.444649	0.301047	0.456098
Co60 14d	E80-129	150	141	115	121	135	118	91	126	158	127	108	170	175	150	141	125	140	173
		482	481	439	467	488	375	356	463	469	477	472	470	469	485	557	508	539	529
	1	0.311203	0.293139	0.261959	0.259101	0.276639	0.314667	0.255618	0.272138	0.336887	0.266247	0.228814	0.361702	0.373134	0.309278	0.253142	0.246063	0.25974	0.327032
Co60 14d	E80-129.19-1	193	220	192	172
		451	617	604	551
	1	0.427938	0.356564	0.317881	0.31216
Co60 14d	E80-130	188	175	165
		439	454	467
	1	0.428246	0.385463	0.353319
Co60 2m	E80-131	166	211
		481	517
	1	0.345114	0.408124
Co60 2m	E80-132	125
		443
	1	0.282167
Co60 2m	E80-133	281	269	249	259	298	235	270	275	212	194	207	212	239	195	194
		705	714	710	703	727	739	694	742	686	625	597	676	670	578	540
		0.398582	0.376751	0.350704	0.368421	0.409904	0.317997	0.389049	0.37062	0.309038	0.3104	0.346734	0.313609	0.356716	0.33737	0.359259
Co 6h	E80-134	324
		887
	1	0.365276	ok
Co 6h	E80-135	181
		414
	2	0.437198
Co 6h	E80-136	179	194
		460	475
	3	0.38913	0.408421
Co 3d	E80-137	205
		546
	1	0.375458
Co 3d	E80-138.19-1	173	164	186	185	167	193	185	170	168	192	7	7	8.3
		466	456	545	470	438	565	541	430	407	505	18.2	18.5	21
	1	0.371245	0.359649	0.341284	0.393617	0.381279	0.341593	0.341959	0.395349	0.412776	0.380198	0.384615	0.378378	0.395238
Co 3d	(E80-139	166	185	211	141	157	176	132	133	141	185		0.371245	0.359649
		570	620	434	492	363	398	404	427	456	520
		0.291228	0.298387	0.486175	0.286585	0.432507	0.442211	0.326733	0.311475	0.309211	0.355769
Co 14d	E80-140	205
		546
	1	0.375458
Co 14d	E80-141	198	212	203	185	187	230	250	163	178
		504	563	491	509	491	631	654	407	460
	1	0.392857	0.376554	0.413442	0.363458	0.380855	0.364501	0.382263	0.400491	0.386957
Co 14d	E80-142	205
		546
	1	0.375458
Co 2m	E80-143	205
		546
	1	0.375458
Co 2m	E80-144	184	166	181	166	190	70	194	217	228	375	408	402	282	327
		511	398	447	436	492	185	492	565	589	1047	1127	979	770	805
	1	0.360078	0.417085	0.404922	0.380734	0.386179	0.378378	0.394309	0.384071	0.387097	0.358166	0.362023	0.410623	0.366234	0.406211
Co 2m	E80-145	141	136	183	173	175	193	190	171	159	174	151	169	172
		464	524	459	436	512	555	516	402	431	529	440	532	449
	1	0.303879	0.259542	0.398693	0.396789	0.341797	0.347748	0.368217	0.425373	0.36891	0.328922	0.343182	0.317669	0.383073
Mn56x2 6h	KE80-98	365	227	252	284
		784	577	665	623
	4	0.465561	0.393414	0.378947	0.455859
Mn56x2 14d	KE80-103	240
		430
	2	0.55814
Mn56x4 14d	KE80-115	211	197
		961	920
	2	0.219563	0.21413
Mn56x4 2m	KE80-118	103	111	102	105	124	103	86	77	128	94	106	112	99
		466	487	470	475	509	471	492	499	541	504	577	557	536
	1	0.22103	0.227926	0.217021	0.221053	0.243615	0.218684	0.174797	0.154309	0.236599	0.186508	0.183709	0.201077	0.184701
Co60 6h	KE80-123	172	194	194	152	173	177	184	178
		428	574	442	416	453	488	499	400
	2	0.401869	0.337979	0.438914	0.365385	0.381898	0.362705	0.368737	0.445
Co60 2m	KE80-131	235	246	221	215	241
	1	625	646	615	563	613
		0.376	0.380805	0.35935	0.381883	0.393148
Co60 2m	KE80-133	245	179	175	207
		595	500	466	592
	2	0.411765	0.358	0.375536	0.349662
Co 3d	KE80-138	146	148
		372	402
	2	0.392473	0.368159
Co 2m	KE80-144	364	165
		746	426
	1	0.487936	0.387324
Mn56x2 2m	KE80-147	108	114	102
		478	545	497
	1	0.225941	0.209174	0.205231
Mn56x2 3d	KE80-100	163	90.4
		458	466
	2	0.355895	0.193991		0.355895	0.193991
Mn56x2 2m	KE80-106	206	160	164	139	158
		638	671	542	629	595
	2	0.322884	0.23845	0.302583	0.220986	0.265546
Mn56x4 3d	KE80-113	157	151	214	224	176	194	188
		655	675	740	734	697	672	673
	2	0.239695	0.223704	0.289189	0.305177	0.252511	0.28869	0.279346
Mn56x4 14d	KE80-116	160
		720
	3	0.222222
Mn56x4 14d	KE80-117	122	125	95.6
		580	556	519
	4	0.210345	0.22482	0.1842
Co60 6h	KE80-124	220
		492
	3	0.447154
Co60 3d	KE80-125	226	246	239
		637	653	643
	2	0.354788	0.376723	0.371695
Co60 3d	KE80-127	254
		645
	3	0.393798
Co60 14d	KE80-128	224
		489
	1	0.458078
Co60 14d	KE80-129	181	151	187
		403	418	489
	2	0.449132	0.361244	0.382413
Co60 14d	KE80-130	170	199
		394	546
	3	0.431472	0.364469
Co 6h	KE80-134	145
		401
	4	0.361596
Co 3d	KE80-137	175	136	132	158	151	135	143
		398	315	324	374	345	326	284
	3	0.439698	0.431746	0.407407	0.42246	0.437681	0.41411	0.503521	x
Co 3d	KE80-139	158	150	293	205
		473	405	761	535
	4	0.334038	0.37037	0.38502	0.383178
Co 14d	KE80-141	182
		504
	1	0.361111
Co 14d	KE80-142	164	278
		384	802
	2	0.427083	0.346633	xnaname
Co 2m	KE80-143	236	217	173	277
		505	424	435	549
	2	0.467327	0.511792	0.397701	0.504554
Mn56x2 6m	E80-147.19	184	170	208	214	225	180
		590	477	593	628	585	558
		0.311864	0.356394	0.350759	0.340764	0.384615	0.322581
Mn56x4 6m	E80-150.19	41	40	35	151	143	151
	1	105	108	95	411	387	398
		0.390476	0.37037	0.368421	0.367397	0.369509	0.379397
Mn56x4 6m	E80-152.19	223	50	170
		558	140	452
	2	0.399642	0.357143	0.376106
Co60 6m	E80-153.19	201	x
		321
		0.626168
Co60 6m	(E80-154.19)	162	182	167	167	167	167	199	169	147	173	158	151	142	173	168	166	166	184	161	151	159
		593	592	615	577	615	577	616	528	525	451	547	540	554	586	558	595	575	576	565	552	598
	1	0.273187	0.307432	0.271545	0.289428	0.271545	0.289428	0.323052	0.320076	0.28	0.383592	0.288848	0.27963	0.256318	0.295222	0.301075	0.278992	0.288696	0.319444	0.284956	0.273551	0.265886
Co60 6m	E80-156.19	40	198	185	220	82
		110	509	547	543	210
	2	0.363636	0.388998	0.338208	0.405157	0.390476
Co 6m	E80-157.19	53	70	232
		140	185	613
	2	0.378571	0.378378	0.378467
	1
Co 6m	E80-160.19	52	55	58	58	46
		130	137	140	140	136
	2	0.4	0.40146	0.414286	0.414286	0.338235
Mn56x2 6m	E80-147.6	202	213	157	174	178	162	207	80	140	151	169	180	172	200	160	182	121	204
		485	454	467	473	486	378	525	370	366	408	476	438	422	418	369	426	387	436
		0.416495	0.469163	0.336188	0.367865	0.366255	0.428571	0.394286	0.216216	0.382514	0.370098	0.355042	0.410959	0.407583	0.478469	0.433604	0.42723	0.312661	0.46789
Mn56x4 6m	E80-150.6	45	120
	1	115	288
		0.391304	0.416667
Mn56x4 6m	E80-152.6	181
		427
	2	0.423888
Co60 6m	(E80-154.6)	138	126	137	134
		538	517	546	364
	1	0.256506	0.243714	0.250916	0.368132
Co60 6m	E80-155.6	154	63	56	45	112	55
		411	172	163	130	333	170
	2	0.374696	0.366279	0.343558	0.346154	0.336336	0.323529
Co 6m	(E80-158.6)	127	135	142
		210	291	291
		0.604762	0.463918	0.487973
Co 6m	(E80-159.6)	227
		412
	1	0.550971
Co 6m	(E80-160.6)	60	106	101	105	92	102
		146	206	194	211	201	278
	2	0.410959	0.514563	0.520619	0.49763	0.457711	0.366906
